# Supplementary material for: Sperm competition-induced plasticity in the speed of spermatogenesis
Source: BMC Evol Biol. 2016 Mar 8;16:60. doi: 10.1186/s12862-016-0629-9 (PMC4784355; doi:10.1186/s12862-016-0629-9)
Supplement: Additional file 1: — Morphological data on body and testis area. (XLSX 51 kb) [file 12862_2016_629_MOESM1_ESM.xlsx]

## Sheet: Athina_Data_ForR.xls
Trt	BodyArea	TestisR	TestisL	TestisArea	Log_TA	Log_BA	Residual_TA
2-o	2040.27	32.94	38.366	71.306	4.26698	7.62084	-0.695896
1-p	1623.24	73.318	76.572	149.89	5.0099	7.39218	0.295008
1-p	983.63	15.541	13.099	28.64	3.3548	6.89125	-0.816824
2-o	1192.09	42.674	26.685	69.359	4.2393	7.08347	-0.140793
2-o	1925.3	48.668	32.022	80.69	4.39061	7.56284	-0.509357
1-p	1679.6	41.319	43.5	84.819	4.44052	7.42631	-0.31139
2-o	1397.43	110.139	81.042	191.181	5.25322	7.24239	0.700773
1-p	995.244	26.777	24.337	51.114	3.93406	6.90299	-0.2503
1-p	1691.08	45.258	39.89	85.148	4.44439	7.43312	-0.314905
1-p	547.227	19.783	18.342	38.125	3.64087	6.30486	0.105184
2-o	1018.5	50.401	31.825	82.226	4.40947	6.92609	0.200057
2-o	1576.25	32.046	21.206	53.252	3.97504	7.3628	-0.707997
2-o	1822.11	48.568	69.278	117.846	4.76938	7.50775	-0.07085
1-p	1605.79	42.077	39.478	81.555	4.40128	7.38137	-0.301892
2-o	1135.23	73.126	43.48	116.606	4.7588	7.03459	0.431714
2-o	1116.92	55.321	58.097	113.418	4.73108	7.01833	0.421628
1-p	1523.5	42.134	52.139	94.273	4.54619	7.32877	-0.0999257
1-p	1684.2	81.248	44.23	125.478	4.83213	7.42905	0.0772541
1-p	1129.15	35.59	38.433	74.023	4.30438	7.02922	-0.0168799
2-o	1426.58	65.773	52.477	118.25	4.7728	7.26303	0.19797
1-p	884.256	23.663	26.766	50.429	3.92057	6.78475	-0.135558
2-o	1347.66	75.295	64.22	139.515	4.93817	7.20613	0.425056
2-o	1484.19	41.207	51.669	92.876	4.53127	7.30262	-0.086502
1-p	1694.36	92.392	78.924	171.316	5.14351	7.43506	0.382113
1-p	1759.93	47.968	55.417	103.385	4.63846	7.47303	-0.164115
2-o	1843.37	43.508	46.263	89.771	4.49726	7.51935	-0.355547
2-o	1917.3	70.343	80.114	150.457	5.01368	7.55867	0.11822
1-p	1940.18	49.302	42.211	91.513	4.51648	7.57054	-0.391842
1-p	1470.26	26.171	24.802	50.973	3.9313	7.2932	-0.676248
2-o	1786.34	45.37	57.036	102.406	4.62895	7.48792	-0.189781
1-p	1896.45	59.604	68.163	127.767	4.85021	7.54774	-0.0333925
2-o	1596.92	55.281	68.045	123.326	4.81483	7.37584	0.117664
1-p	1679.31	48.647	56.843	105.49	4.65862	7.42614	-0.0931036
2-o	1970.28	75.243	81.877	157.12	5.05701	7.58593	0.131992
1-p	1449.81	38.664	41.514	80.178	4.38425	7.27919	-0.208101
2-o	1897.12	61.553	83.059	144.612	4.97405	7.54809	0.0900738
1-p	1700.92	47.206	46.626	93.832	4.54151	7.43892	-0.224083
2-o	1612.74	57.597	63.219	120.816	4.79427	7.38569	0.0864145
2-o	2291.82	137.365	119.186	256.551	5.54733	7.7371	0.45836
1-p	2506.54	130.637	113.475	244.112	5.49763	7.82666	0.311537
1-p	2768.34	77.525	108.847	186.372	5.22774	7.926	-0.0660852
2-o	2391.49	172.327	184.238	356.565	5.87652	7.77967	0.741385
2-o	1181.16	83.987	94.772	178.759	5.18604	7.07425	0.815944
1-p	2107.27	57.905	59.277	117.182	4.76373	7.65315	-0.234188
2-o	1516.12	85.822	69.051	154.873	5.04261	7.32391	0.401748
1-p	1360.6	52.601	60.63	113.231	4.72943	7.21568	0.205955
2-o	2278.91	89.536	112.096	201.632	5.30644	7.73145	0.223608
2-o	2643.74	109.296	115.1	224.396	5.41341	7.87995	0.169528
1-p	2016.58	57.608	91.368	148.976	5.00379	7.60916	0.0535767
1-p	1957.52	85.774	80.894	166.668	5.116	7.57943	0.19803
2-o	2346.26	72.139	72.722	144.861	4.97577	7.76058	-0.138653
1-p	1513.53	72.727	70.794	143.521	4.96648	7.3222	0.327481
2-o	1789.35	58.996	46.651	105.647	4.6601	7.48961	-0.160454
2-o	1763.18	85.555	74.534	160.089	5.07573	7.47487	0.271155
1-p	1747.64	73.027	58.903	131.93	4.88227	7.46602	0.087294
1-p	1418.31	36.322	45.219	81.541	4.40111	7.25722	-0.167426
2-o	1533.85	46.188	36.54	82.728	4.41556	7.33554	-0.237906
2-o	1578.68	108.529	67.756	176.285	5.1721	7.36435	0.487394
1-p	1132.7	23.258	15.97	39.228	3.66939	7.03236	-0.655271
2-o	2180.17	94.717	105.783	200.5	5.30081	7.68716	0.266013
1-p	2282.82	73.483	68.835	142.318	4.95806	7.73317	-0.126633
2-o	2219.16	110.129	115.616	225.745	5.41941	7.70488	0.365384
2-o	2004.34	165.26	156.876	322.136	5.77497	7.60307	0.831366
1-p	1827.15	64.217	67.148	131.365	4.87798	7.51051	0.0347554
2-o	2156.89	117.088	141.819	258.907	5.55647	7.67642	0.533309
1-p	2105	126.418	75.46	201.878	5.30766	7.65207	0.310913
1-p	1856.19	37.015	31.689	68.704	4.22981	7.52628	-0.630519
2-o	2666.19	76.389	72.229	148.618	5.00138	7.88841	-0.251678
1-p	1733.85	78.478	76.691	155.169	5.04451	7.4581	0.258129
2-o	2455.24	181.591	151.525	333.116	5.80849	7.80598	0.644825
1-p	2076.8	73.005	76.11	149.115	5.00472	7.63858	0.0225978
1-p	2576.98	265.184	88.07	353.254	5.86719	7.85437	0.651038
1-p	1443.39	56.046	41.621	97.667	4.58156	7.27475	-0.00597234
1-p	1882.89	70.745	59.349	130.094	4.86826	7.54056	-0.00756066
1-p	1997.07	64.709	67.069	131.778	4.88112	7.59944	-0.0585485
2-o	2117.37	71.456	65.152	136.608	4.91712	7.65793	-0.0859871
1-p	2391.11	72.993	83.596	156.589	5.05362	7.77951	-0.0813353
2-o	2418.93	59.11	79.839	138.949	4.93411	7.79108	-0.2134
2-o	3701.63	140.346	91.057	231.403	5.44416	8.21653	-0.164749
1-p	1261.07	47.585	38.111	85.696	4.45081	7.13972	0.00971041
2-o	2413.01	98.003	100.82	198.823	5.29241	7.78863	0.147565
2-o	3451.28	133.628	82.989	216.617	5.37813	8.1465	-0.154832
1-p	2107	57.809	30.381	88.19	4.47949	7.65302	-0.518284
2-o	2014.24	74.681	71.043	145.724	4.98171	7.608	0.0327618
1-p	893.593	34.242	26.426	60.668	4.10542	6.79525	0.0379001
1-p	2888.02	75.375	77.128	152.503	5.02718	7.96833	-0.312545
2-o	2989.3	98.736	82.717	181.453	5.201	8.0028	-0.176116
1-p	2815.26	127.051	113.755	240.806	5.48399	7.94281	0.171933
2-o	2908.74	103.995	114.508	218.503	5.3868	7.97548	0.0393148
2-o	3205.05	141.594	114.364	255.958	5.54501	8.07248	0.0923249
2-o	3750.26	152.217	115.856	268.073	5.59126	8.22958	-0.0318035
1-p	2914.02	113.235	81.826	195.061	5.27331	7.97729	-0.0761372
1-p	3184.5	107.97	126.587	234.557	5.4577	8.06605	0.0119851
2-o	3336.03	107.721	146.834	254.555	5.53952	8.11254	0.0433863
2-o	3649.51	170.379	105.757	276.136	5.62089	8.20235	0.0273638
2-o	3192.33	26.972	50.915	77.887	4.35526	8.06851	-1.09312
1-p	2386.17	81.028	69.121	150.149	5.01163	7.77745	-0.12109
2-o	2802.85	97.737	130.896	228.633	5.43212	7.93839	0.124853
2-o	3190.36	87.989	83.966	171.955	5.14723	8.06789	-0.300475
1-p	2875.3	98.7	71.489	170.189	5.13691	7.96391	-0.198034
2-o	2309.46	123.595	110.694	234.289	5.45656	7.74477	0.359275
1-p	2488.58	68.727	73.75	142.477	4.95918	7.81947	-0.219112
1-p	3785.03	114.266	103.914	218.18	5.38532	8.23881	-0.247752
2-o	2662.2	97.02	91.52	188.54	5.23931	7.88691	-0.0121207
2-o	2853.88	149.846	136.379	286.225	5.65678	7.95643	0.329944
1-p	2413.35	63.545	50.608	114.153	4.73754	7.78877	-0.407462
2-o	3073.81	83.107	116.922	200.029	5.29846	8.03067	-0.108885
1-p	1103.1	31.963	23.681	55.644	4.01897	7.00588	-0.276969
2-o	3017.14	165.716	165.046	330.762	5.8014	8.01207	0.414232
2-o	3075.3	137.41	153.926	291.336	5.67448	8.03116	0.266605
1-p	1588.35	29.545	25.708	55.253	4.01192	7.37045	-0.679407
2-o	2137.24	101.682	135.167	236.849	5.46742	7.66727	0.454188
