# Supplementary material for: Sperm competition-induced plasticity in the speed of spermatogenesis
Source: BMC Evol Biol. 2016 Mar 8;16:60. doi: 10.1186/s12862-016-0629-9 (PMC4784355; doi:10.1186/s12862-016-0629-9)
Supplement: Additional file 2: — Immunocytochemical data on presence of elongated spermatids. (XLSX 41 kb) [file 12862_2016_629_MOESM2_ESM.xlsx]

## Sheet: Detailed BrdU Spreadsheet
Blind ID	Real ID (e.g. E5p1/4 for Plate E;5 days chase;pair,one out of four)	Chase day	Treatment Group	Plate	Date
351	K5o2/4	5	o	K	10.02.15
460	K5o4/4	5	o	K	10.02.15
207	L5o2/3	5	o	L	10.02.15
251	L5p2/4	5	p	L	10.02.15
194	K5p2/4	5	p	K	10.02.15
366	L5o1/3	5	o	L	10.02.15
415	K5p3/4	5	p	K	10.02.15
418	L5o3/3	5	o	L	10.02.15
409	L5p4/4	5	p	L	10.02.15
436	K5o3/4	5	o	K	10.02.15
280	K5p4/4	5	p	K	10.02.15
317	L5p1/4	5	p	L	10.02.15
356	L5p3/4	5	p	L	10.02.15
238	K5o1/4	5	o	K	10.02.15
309	K5p1/4	5	p	K	10.02.15
305	L6p3/4	6	p	L	11.02.15
392	L6o1/3	6	o	L	11.02.15
412	K6o3/3	6	o	K	11.02.15
427	K6p1/3	6	p	K	11.02.15
382	L6p2/4	6	p	L	11.02.15
235	K6p3/3	6	p	K	11.02.15
318	K6p2/3	6	p	K	11.02.15
277	L6o3/3	6	o	L	11.02.15
191	L6o2/3	6	o	L	11.02.15
375	K6o1/3	6	o	K	11.02.15
388	L6p1/4	6	p	L	11.02.15
217	K6o2/3	6	o	K	11.02.15
372	L6p4/4	6	p	L	11.02.15
397	K7p1/4	7	p	K	12.02.214
190	K7o2/4	7	o	K	12.02.214
453	K7p2/4	7	p	K	12.02.214
360	K7o4/4	7	o	K	12.02.214
433	L7p1/4	7	p	L	12.02.214
289	L7o2/3	7	o	L	12.02.214
437	L7o1/3	7	o	L	12.02.214
201	L7p2/4	7	p	L	12.02.214
270	K7p4/4	7	p	K	12.02.214
422	L7o3/3	7	o	L	12.02.214
247	K7o1/4	7	o	K	12.02.214
416	L7p4/4	7	p	L	12.02.214
265	L7p3/4	7	p	L	12.02.214
362	K7o3/4	7	o	K	12.02.214
220	K7p3/4	7	p	K	12.02.214
363	M5p3/3	5	p	M	14.02.2015
424	N5o3/3	5	o	N	14.02.2015
391	N5o1/3	5	o	N	14.02.2015
208	M5o2/4	5	o	M	14.02.2015
399	M5p2/3	5	p	M	14.02.2015
241	N5o2/3	5	o	N	14.02.2015
434	M5o4/4	5	o	M	14.02.2015
210	N5p1/3	5	p	N	14.02.2015
242	M5o1/4	5	o	M	14.02.2015
221	M5o3/4	5	o	M	14.02.2015
285	N5p2/3	5	p	N	14.02.2015
377	M5p1/3	5	p	M	14.02.2015
457	N6p2/3	6	p	N	15.02.2015
216	N6o4/4	6	o	N	15.02.2015
224	M6o4/4	6	o	M	15.02.2015
276	M6o2/4	6	o	M	15.02.2015
404	N6o1/4	6	o	N	15.02.2015
376	N6p1/3	6	p	N	15.02.2015
253	M6p1/4	6	p	M	15.02.2015
264	M6o1/4	6	o	M	15.02.2015
440	N6p3/3	6	p	N	15.02.2015
192	M6o3/4	6	o	M	15.02.2015
297	M6p4/4	6	p	M	15.02.2015
341	M6p3/4	6	p	M	15.02.2015
283	N6o2/4	6	o	N	15.02.2015
455	N6o3/4	6	o	N	15.02.2015
429	N7o1/3	7	p	N	16.02.2015
432	N7p1/4	7	o	N	16.02.2015
423	N7o2/3	7	p	N	16.02.2015
450	M7o2/3	7	p	M	16.02.2015
369	M7o1/3	7	p	M	16.02.2015
406	M7p3/4	7	o	M	16.02.2015
445	N7p2/4	7	p	N	16.02.2015
398	M7o3/3	7	o	M	16.02.2015
394	N7p4/4	7	p	N	16.02.2015
199	M7p4/4	7	p	M	16.02.2015
426	M7p2/4	7	p	M	16.02.2015
441	N7o3/3	7	o	N	16.02.2015
396	M7p1/4	7	p	M	16.02.2015
250	N7p3/4	7	p	N	16.02.2015
407	P5p1/4	5	p	P	18.02.2015
292	O5o1/3	5	o	O	18.02.2015
464	P5o1/3	5	o	P	18.02.2015
402	O5o3/3	5	o	O	18.02.2015
232	P5o2/3	5	o	P	18.02.2015
461	O5p1/4	5	p	O	18.02.2015
411	P5p3/4	5	p	P	18.02.2015
204	P5p2/4	5	p	P	18.02.2015
261	O5p2/4	5	p	O	18.02.2015
449	P5p4/4	5	p	P	18.02.2015
447	P5o3/3	5	o	P	18.02.2015
378	O5p4/4	5	p	O	18.02.2015
379	O5o2/3	5	o	O	18.02.2015
244	O5p3/4	5	p	O	18.02.2015
291	O6p3/3	6	p	O	19.02.2015
359	P6o4/4	6	o	P	19.02.2015
229	P6p3/3	6	p	P	19.02.2015
336	O6p2/3	6	p	O	19.02.2015
223	P6o3/4	6	o	P	19.02.2015
354	P6o2/4	6	o	P	19.02.2015
451	P6o1/4	6	o	P	19.02.2015
452	P6p1/3	6	p	P	19.02.2015
438	O6o3/3	6	o	O	19.02.2015
405	P6p2/3	6	p	P	19.02.2015
222	O6p1/3	6	p	O	19.02.2015
206	O6o1/3	6	o	O	19.02.2015
330	O6o2/3	6	o	O	19.02.2015
300	O7p1/3	7	p	O	20.02.2015
332	P7p1/2	7	p	P	20.02.2015
311	O7o1/3	7	o	O	20.02.2015
374	P7o2/4	7	o	P	20.02.2015
466	O7o3/3	7	o	O	20.02.2015
189	P7o4/4	7	o	P	20.02.2015
306	O7p2/3	7	p	O	20.02.2015
314	P7o3/4	7	o	P	20.02.2015
365	O7p3/3	7	p	O	20.02.2015
211	P7p2/2	7	p	P	20.02.2015
390	O7o2/3	7	o	O	20.02.2015
268	P7o1/4	7	o	P	20.02.2015
353
282
386
430
373
262
236
239
230
257
458
420
459
342
205
408
213
233
248
203
339
214
381
295
271
209
321
218
294
350
256
254
467
393
259
380
448
425
443
465
324
245
212
312
296
419
389
421
400
463
198
279
395
403
454
226
197
357

## Sheet: Observer 1_a&b
Blind ID	Elongation_Obs1	Quantity(1:low;2:medium;3:high)	Elongation_Obs2	Quantity(1:low;2:medium;3:high)		Elongation	Quantity	Re-check	Final Elongation	Final Quantity
351	Y	1	N			NO	NO	N	N
460	N		N			YES	YES		N
207	Y	1	Y	1		YES	YES		Y
251	N		N			YES	YES		N
194	Y	1	Y	1		YES	YES		Y
366	N		N			YES	YES		N
415	N		N			YES	YES		N
418	N		N			YES	YES		N
409	N		N			YES	YES		N
436	Y	1	Y	1		YES	YES		Y
280	Y	1	Y	1		YES	YES		Y
317	N		N			YES	YES		N
356	N		N			YES	YES		N
238	Y	1	Y	1		YES	YES		Y
309	N		N			YES	YES		N
305	Y	1	Y	1		YES	YES		Y
392	Y	2	Y	2		YES	YES		Y
412	Y	2	Y	2		YES	YES		Y
427	N		N			YES	YES		N
382	Y	2	Y	2		YES	YES		Y
235	NOT SURE_SMALL		NOT SURE_SMALL
318	N		N			YES	YES		N
277	Y	3	Y	3		YES	YES		Y
191	N		Y	1		NO	NO	Y (1)	Y
375	Y	2	Y	2		YES	YES		Y
388	N		N			YES	YES		N
217	Y	3	Y	3		YES	YES		Y
372	N		Y	1		NO	NO	Y(1)	Y
397	Y	2	Y	2		YES	YES		Y
190	Y	2	Y	2		YES	YES		Y
453	Y	3	Y	3		YES	YES		Y
360	Y	3	Y	3		YES	YES		Y
433	N		N	1		YES	NO		N
289	Y	1	Y	1		YES	YES		Y
437	Y	1	Y	3		YES	NO		Y
201	Y	3	Y	3		YES	YES		Y
270	Y	3	Y	3		YES	YES		Y
422	Y	2	Y	2		YES	YES		Y
247	Y	3	Y	3		YES	YES		Y
416	Y	2	Y	2		YES	YES		Y
265	N	NOT SURE_SMALL	n_not sure_small
362	N		N			YES	YES		N
220	Y	2	Y	2		YES	YES		Y
363	Y	1	Y	1		YES	YES		Y
424	Y	3	Y	3		YES	YES		Y
391	N		Y	1		NO	NO	Y(1)	Y
208	Y	1	Y	1		YES	YES		Y
399	N		N			YES	YES		N
241	Y	3	Y	3		YES	YES		Y
434	Y	1	Y	1		YES	YES		Y
210	N		N			YES	YES		N
242	Y	3	Y	3		YES	YES		Y
221	N		N			YES	YES		N
285	N		N			YES	YES		N
377	N		N			YES	YES		N
457	Y	3	Y	3		YES	YES		Y
216	Y	3	Y	3		YES	YES		Y
224	Y	1	Y	1		YES	YES		Y
276	Y	1	Y	2		YES	NO		Y
404	Y	1	Y	3		YES	NO		Y
376	Y	2	Y	2		YES	YES		Y
253	N		N			YES	YES		N
264	Y	2	Y	2		YES	YES		Y
440	Y	3	Y	3		YES	YES		Y
192	N		N			YES	YES		N
297	N		Y	2	I was not sure	NO	NO	NA	?
341	Y	2	Y	2		YES	YES		Y
283	Y	2	Y	2		YES	YES		Y
455	Y	2	Y	2		YES	YES		Y
429	N		Y	1		NO	NO	Y(1)	Y
432	N		Y	2	I was not sure	NO	NO	NA	?
423	Y	2	Y	2		YES	YES		Y
450	N		N			YES	YES		N
369	Y	1	Y	1		YES	YES		Y
406	Y	1	Y	1		YES	YES		Y
445	Y	1	Y	1		YES	YES		Y
398	Y	1	Y	2		YES	NO		Y
394	Y	3	Y	1		YES	NO		Y
199	N		N			YES	YES		N
426	Y	2	Y	2		YES	YES		Y
441	Y	3	Y	3		YES	YES		Y
396	Y	3	Y	3		YES	YES		Y
250	Y	3	Y	3		YES	YES		Y
407	N		N			YES	YES		N
292	Y	3	Y	3		YES	YES		Y
464	N		Y	2		NO	NO	Y(1)	Y
402	Y	3	Y	3		YES	YES		Y
232	Y	2	Y	3		YES	NO		Y
461	N		N			YES	YES		N
411	N		N			YES	YES		N
204	N		N			YES	YES		N
261	N		N			YES	YES		N
449	N		N			YES	YES		N
447	Y	1	N			NO	NO	N	N
378		weird	faint
379	Y	1	Y	1		YES	YES		Y
244	N		N			YES	YES		N
291	Y	1	Y	1	I was not sure	YES	YES		Y
359	Y	3	Y	3		YES	YES		Y
229	N		N			YES	YES		N
336	Y	3	Y	3		YES	YES		Y
223	N		N			YES	YES		N
354	Y	2	Y	2		YES	YES		Y
451	Y	2	Y	3		YES	NO		Y
452	N		N			YES	YES		N
438	Y	2	Y	3	not entirely sure	YES	NO		Y
405	Y	2	Y	2		YES	YES		Y
222	Y	3	Y	3		YES	YES		Y
206	Y	1	Y	1		YES	YES		Y
330	Y	1	Y	3		YES	NO		Y
300	N		N			YES	YES		N
332	N		N			YES	YES		N
311	Y	3	Y	3		YES	YES		Y
374	Y	1	Y	1		YES	YES		Y
466	Y	1	Y	1	not entirely sure	YES	YES		Y
189	Y	3	Y	2		YES	NO		Y
306	Y	3	Y	3		YES	YES		Y
314	Y	2	Y	2		YES	YES		Y
365	Y	3	Y	3		YES	YES		Y
211	Y	2	Y	2		YES	YES		Y
390	Y	2	Y	2		YES	YES		Y
268	Y	2	Y	2		YES	YES		Y
						110	99
						8	19

## Sheet: Observer 2
	Observer 2
Blind ID	Elongation (Yes or No)	Quantity (low:1, medium:2, high:3)
351	N
460	N
207			not sure_destroyed
251	N		a bit destroyed
194	N
366	N
415	N
418	N
409	N
436	N
280	N
317	N
356	N
238	N		weak_not sure
309	N
305	Y	1	not sure
392	Y	3
412	N		destroyed
427	N
382			maybe
235	N		small
318	N
277	Y	2	not sure if sperm
191	N
375	Y	1	maybe_destroyed
388	N
217	Y	3
372	N
397	Y	2
190	Y	2
453	Y	1
360	Y	1
433	N
289	Y	2	weak+background
437	Y	2
201	Y	2
270	Y	2
422	N
247	Y	3
416	Y	1
265	N
362	N
220	Y	2
363	N
424	Y	3
391	N
208			destroyed_couldn't score
399	N
241	N		not sure_destroyed
434			weak but maybe
210	N
242	Y	3
221	N
285	N
377	N
457	Y	2
216	Y	1	weak but probably
224	Y	1	weak
276	Y	1
404	Y	2	weak
376	N		maybe
253			poor staining
264	Y	2	background
440	Y	3
192	N
297	N
341	Y	3
283	Y	2
455	N
429	N
432			poor staining_not sure
423	Y	1	not sure_faint staining
450	N
369	N
406	N
445	Y	1	not sure
398	Y	2
394	N
199	N
426	Y	1	weak
441	Y	2
396	Y	2
250	Y	1
407	N
292	Y	1
464	N
402	Y	3
232	Y	2
461	N
411	N
204	N
261	N
449	N
447	N
378	N		poor staining
379	Y	1	early stage
244	N
291	N
359	Y	2	weak
229	N
336	Y	3
223	N		destroyed
354	N		weak
451	N		possibly
452	N
438	Y	2
405	N		rabdites?
222	Y	3
206			maybe
330	Y	1
300	N
332	N
311	Y	3
374	N
466			too destroyed to score
189	Y	2
306	Y	2
314	Y	1
365	Y	3
211	Y	3
390	Y	1
268	N		destroyed

## Sheet: Observer 1 Vs Observer 2
Blind ID	Elongation_Observer 1	Elongation_Observer 2			Blind ID	Only one score	No comments	Re-evaluation
351	N	N		YES	351
460	N	N		YES	460
207	Y		not sure_destroyed	NO	207	x		Y
251	N	N	a bit destroyed	YES	251
194	Y	N		NO	194		x	N
366	N	N		YES	366
415	N	N		YES	415
418	N	N		YES	418
409	N	N		YES	409
436	Y	N		NO	436		x	N
280	Y	N		NO	280		x	N
317	N	N		YES	317
356	N	N		YES	356
238	Y	N	weak_not sure	NO	238
309	N	N		YES	309
305	Y	Y	not sure	YES	305
392	Y	Y		YES	392
412	N	N	destroyed	YES	412
427	N	N		YES	427
382	Y		maybe	NO	382			Y
235		N	small	NO	235	x		EXCLUDE
318	N	N		YES	318
277	Y	Y	not sure if sperm	YES	277
191	Y	N		NO	191		x	N
375	Y	Y	maybe_destroyed	YES	375
388	N	N		YES	388
217	Y	Y		YES	217
372	Y	N		NO	372		x	N
397	Y	Y		YES	397
190	Y	Y		YES	190
453	Y	Y		YES	453
360	Y	Y		YES	360
433	N	N		YES	433
289	Y	Y	weak+background	YES	289
437	Y	Y		YES	437
201	Y	Y		YES	201
270	Y	Y		YES	270
422	Y	N		NO	422		x	Y
247	Y	Y		YES	247
416	Y	Y		YES	416
265		N		NO	265	x		N
362	N	N		YES	362
220	Y	Y		YES	220
363	Y	N		NO	363		x	N
424	Y	Y		YES	424
391	Y	N		NO	391		x	N
208	Y		destroyed_couldn't score	NO	208	x		Y
399	N	N		YES	399
241	Y	N	not sure_destroyed	NO	241
434	Y		weak but maybe	NO	434	x		Y
210	N	N		YES	210
242	Y	Y		YES	242
221	N	N		YES	221
285	N	N		YES	285
377	N	N		YES	377
457	Y	Y		YES	457
216	Y	Y	weak but probably	YES	216
224	Y	Y	weak	YES	224
276	Y	Y		YES	276			Y
404	Y	Y	weak	YES	404
376	Y	N	maybe	NO	376
253	N		poor staining	NO	253	x		EXCLUDE
264	Y	Y	background	YES	264
440	Y	Y		YES	440
192	N	N		YES	192
297	?	N		NO	297	x		N
341	Y	Y		YES	341
283	Y	Y		YES	283
455	Y	N		NO	455		x	N
429	Y	N		NO	429		x	N
432	?		poor staining_not sure	NO	432	x		EXCLUDE
423	Y	Y	not sure_faint staining	YES	423
450	N	N		YES	450
369	Y	N		NO	369		x	N
406	Y	N		NO	406		x	N
445	Y	Y	not sure	YES	445
398	Y	Y		YES	398
394	Y	N		NO	394		x	N
199	N	N		YES	199
426	Y	Y	weak	YES	426
441	Y	Y		YES	441
396	Y	Y		YES	396
250	Y	Y		YES	250
407	N	N		YES	407
292	Y	Y		YES	292
464	Y	N		NO	464		x	N
402	Y	Y		YES	402
232	Y	Y		YES	232
461	N	N		YES	461
411	N	N		YES	411
204	N	N		YES	204
261	N	N		YES	261
449	N	N		YES	449
447	N	N		YES	447
378		N	poor staining	NO	378	x		EXCLUDE
379	Y	Y	early stage	YES	379
244	N	N		YES	244
291	Y	N		NO	291		x	N
359	Y	Y	weak	YES	359
229	N	N		YES	229
336	Y	Y		YES	336
223	N	N	destroyed	YES	223
354	Y	N	weak	NO	354
451	Y	N	possibly	NO	451
452	N	N		YES	452
438	Y	Y		YES	438
405	Y	N	rabdites?	NO	405			N
222	Y	Y		YES	222
206	Y		maybe	NO	206	x		N
330	Y	Y		YES	330
300	N	N		YES	300
332	N	N		YES	332
311	Y	Y		YES	311
374	Y	N		NO	374			N
466	Y		too destroyed to score	NO	466	x	x	Y
189	Y	Y		YES	189
306	Y	Y		YES	306
314	Y	Y		YES	314
365	Y	Y		YES	365
211	Y	Y		YES	211
390	Y	Y		YES	390
268	Y	N	destroyed	NO	268
				87			16
				35		11

## Sheet: Final_Blind
Blind ID	Elongation (Yes or No)
351	N
460	N
207	Y
251	N
194	N
366	N
415	N
418	N
409	N
436	N
280	N
317	N
356	N
238	Y
309	N
305	Y
392	Y
412	N
427	N
382	Y
235	EXCLUDE
318	N
277	Y
191	N
375	Y
388	N
217	Y
372	N
397	Y
190	Y
453	Y
360	Y
433	N
289	Y
437	Y
201	Y
270	Y
422	Y
247	Y
416	Y
265	N
362	N
220	Y
363	N
424	Y
391	N
208	Y
399	N
241	Y
434	Y
210	N
242	Y
221	N
285	N
377	N
457	Y
216	Y
224	Y
276	Y
404	Y
376	Y
253	EXCLUDE
264	Y
440	Y
192	N
297	N
341	Y
283	Y
455	N
429	N
432	EXCLUDE
423	Y
450	N
369	N
406	N
445	Y
398	Y
394	N
199	N
426	Y
441	Y
396	Y
250	Y
407	N
292	Y
464	N
402	Y
232	Y
461	N
411	N
204	N
261	N
449	N
447	N
378	EXCLUDE
379	Y
244	N
291	N
359	Y
229	N
336	Y
223	N
354	Y
451	Y
452	N
438	Y
405	N
222	Y
206	N
330	Y
300	N
332	N
311	Y
374	N
466	Y
189	Y
306	Y
314	Y
365	Y
211	Y
390	Y
268	Y

## Sheet: Final
Worm ID	Chase day	Group size	Elongation (Yes or No)
351	5	o	N
460	5	o	N
207	5	o	Y
251	5	p	N
194	5	p	N
366	5	o	N
415	5	p	N
418	5	o	N
409	5	p	N
436	5	o	N
280	5	p	N
317	5	p	N
356	5	p	N
238	5	o	Y
309	5	p	N
305	6	p	Y
392	6	o	Y
412	6	o	N
427	6	p	N
382	6	p	Y
318	6	p	N
277	6	o	Y
191	6	o	N
375	6	o	Y
388	6	p	N
217	6	o	Y
372	6	p	N
397	7	p	Y
190	7	o	Y
453	7	p	Y
360	7	o	Y
433	7	p	N
289	7	o	Y
437	7	o	Y
201	7	p	Y
270	7	p	Y
422	7	o	Y
247	7	o	Y
416	7	p	Y
265	7	p	N
362	7	o	N
220	7	p	Y
363	5	p	N
424	5	o	Y
391	5	o	N
208	5	o	Y
399	5	p	N
241	5	o	Y
434	5	o	Y
210	5	p	N
242	5	o	Y
221	5	o	N
285	5	p	N
377	5	p	N
457	6	p	Y
216	6	o	Y
224	6	o	Y
276	6	o	Y
404	6	o	Y
376	6	p	Y
264	6	o	Y
440	6	p	Y
192	6	o	N
297	6	p	N
341	6	p	Y
283	6	o	Y
455	6	o	N
429	7	p	N
423	7	p	Y
450	7	p	N
369	7	p	N
406	7	o	N
445	7	p	Y
398	7	o	Y
394	7	p	N
199	7	p	N
426	7	p	Y
441	7	o	Y
396	7	p	Y
250	7	p	Y
407	5	p	N
292	5	o	Y
464	5	o	N
402	5	o	Y
232	5	o	Y
461	5	p	N
411	5	p	N
204	5	p	N
261	5	p	N
449	5	p	N
447	5	o	N
379	5	o	Y
244	5	p	N
291	6	p	N
359	6	o	Y
229	6	p	N
336	6	p	Y
223	6	o	N
354	6	o	Y
451	6	o	Y
452	6	p	N
438	6	o	Y
405	6	p	N
222	6	p	Y
206	6	o	N
330	6	o	Y
300	7	p	N
332	7	p	N
311	7	o	Y
374	7	o	N
466	7	o	Y
189	7	o	Y
306	7	p	Y
314	7	o	Y
365	7	p	Y
211	7	p	Y
390	7	o	Y
268	7	o	Y
